# Supplementary material for: Chain-like gold nanoparticle clusters for multimodal photoacoustic microscopy and optical coherence tomography enhanced molecular imaging
Source: Nat Commun. 2021 Jan 4;12:34. doi: 10.1038/s41467-020-20276-z (PMC7782787; doi:10.1038/s41467-020-20276-z)
Supplement: Supplementary file 4 — Source Data [file 41467_2020_20276_MOESM4_ESM.xlsx]

## Sheet: Figure 1e
Figure 1e		Comparision Absrobance Spectra
	Data1	Wavelength (nm)	Absorbance (a.u.)
			Original GNPs	CGNPs
		351	0.60813	0.59784
		352	0.60998	0.59784
		353	0.61368	0.6
		354	0.60628	0.59676
		355	0.60074	0.59568
		356	0.61922	0.6
		357	0.60444	0.59027
		358	0.59704	0.59135
		359	0.60628	0.59459
		360	0.61368	0.59459
		361	0.61738	0.59243
		362	0.60444	0.59351
		363	0.59889	0.59027
		364	0.60444	0.59459
		365	0.60259	0.59243
		366	0.60444	0.59027
		367	0.60628	0.59351
		368	0.59704	0.58919
		369	0.59704	0.58919
		370	0.58965	0.59784
		371	0.59519	0.58703
		372	0.60074	0.58486
		373	0.5915	0.5827
		374	0.5878	0.58378
		375	0.58226	0.57946
		376	0.5878	0.58162
		377	0.58595	0.57838
		378	0.57856	0.57838
		379	0.58226	0.57405
		380	0.5841	0.57514
		381	0.57301	0.57514
		382	0.57856	0.57081
		383	0.58041	0.56973
		384	0.57116	0.57405
		385	0.56932	0.56865
		386	0.57301	0.57081
		387	0.57116	0.56432
		388	0.56932	0.56216
		389	0.56562	0.56432
		390	0.56377	0.55892
		391	0.56192	0.56108
		392	0.56377	0.55892
		393	0.55823	0.55892
		394	0.56192	0.55676
		395	0.55638	0.55459
		396	0.55453	0.55135
		397	0.55268	0.55135
		398	0.55823	0.55243
		399	0.55638	0.55027
		400	0.55268	0.54919
		401	0.54898	0.54703
		402	0.54898	0.54378
		403	0.54529	0.5427
		404	0.54529	0.53838
		405	0.54713	0.5373
		406	0.54159	0.54054
		407	0.54529	0.53838
		408	0.54159	0.53838
		409	0.54529	0.53405
		410	0.54159	0.53405
		411	0.54344	0.53189
		412	0.54344	0.53189
		413	0.53789	0.52973
		414	0.53789	0.53081
		415	0.53604	0.52649
		416	0.53789	0.52865
		417	0.53789	0.52649
		418	0.53604	0.52432
		419	0.53235	0.52324
		420	0.53604	0.52108
		421	0.5342	0.52108
		422	0.5305	0.51892
		423	0.5305	0.51784
		424	0.5305	0.51784
		425	0.5342	0.51459
		426	0.5305	0.51459
		427	0.52865	0.51135
		428	0.52865	0.51243
		429	0.5305	0.51135
		430	0.52865	0.50919
		431	0.53235	0.50811
		432	0.5305	0.50811
		433	0.52865	0.50811
		434	0.5305	0.50486
		435	0.5268	0.50703
		436	0.5268	0.50378
		437	0.52865	0.5027
		438	0.5268	0.50162
		439	0.52311	0.5027
		440	0.52495	0.50162
		441	0.5268	0.50054
		442	0.5268	0.50054
		443	0.5305	0.4973
		444	0.5268	0.49622
		445	0.52865	0.49622
		446	0.52865	0.49622
		447	0.5305	0.49622
		448	0.5305	0.49514
		449	0.5305	--
		450	0.53235	0.49514
		451	0.5305	0.49405
		452	0.5342	0.49405
		453	0.53235	0.49189
		454	0.53789	0.49405
		455	0.53235	0.49297
		456	0.53604	0.49297
		457	0.53604	0.49189
		458	0.54159	0.49081
		459	0.53974	0.49189
		460	0.53974	0.49189
		461	0.54529	0.49081
		462	0.54344	0.49189
		463	0.54529	0.48973
		464	0.55083	0.49189
		465	0.55083	0.49297
		466	0.55268	0.49189
		467	0.55453	0.49189
		468	0.56192	0.49081
		469	0.56007	0.49405
		470	0.56192	0.49405
		471	0.56747	0.49405
		472	0.57116	0.4973
		473	0.57301	0.49514
		474	0.57856	0.49838
		475	0.5841	0.4973
		476	0.5878	0.50054
		477	0.59335	0.50378
		478	0.60074	0.50378
		479	0.60444	0.50703
		480	0.60998	0.51027
		481	0.61553	0.51243
		482	0.62107	0.51676
		483	0.63216	0.51676
		484	0.63216	0.52
		485	0.63956	0.52216
		486	0.64695	0.52649
		487	0.65804	0.53189
		488	0.66728	0.53297
		489	0.67652	0.54054
		490	0.68392	0.54378
		491	0.69501	0.54919
		492	0.70425	0.55459
		493	0.71904	0.56216
		494	0.73013	0.56432
		495	0.73752	0.57405
		496	0.75416	0.57838
		497	0.76525	0.5827
		498	0.77819	0.59243
		499	0.79113	0.59892
		500	0.80407	0.60541
		501	0.81885	0.61405
		502	0.83364	0.61838
		503	0.84658	0.62703
		504	0.86137	0.63351
		505	0.87246	0.64324
		506	0.88355	0.65081
		507	0.90018	0.65622
		508	0.91312	0.6627
		509	0.92237	0.67027
		510	0.93346	0.67784
		511	0.9464	0.68432
		512	0.95749	0.68649
		513	0.96488	0.69189
		514	0.97043	0.70054
		515	0.97967	0.70486
		516	0.98521	0.70919
		517	0.99076	0.71135
		518	0.9963	0.71784
		519	0.99815	0.71784
		520	1	0.72216
		521	1	0.72541
		522	1	0.72649
		523	0.99815	0.72649
		524	0.99261	0.72973
		525	0.99261	0.72865
		526	0.98521	0.73189
		527	0.97967	0.73189
		528	0.97043	0.73081
		529	0.96303	0.72757
		530	0.95379	0.72865
		531	0.94455	0.72757
		532	0.92791	0.72757
		533	0.91867	0.72216
		534	0.90573	0.72324
		535	0.89649	0.72108
		536	0.878	0.71568
		537	0.86506	0.71676
		538	0.85213	0.71243
		539	0.83549	0.71243
		540	0.8207	0.71027
		541	0.80591	0.70703
		542	0.78928	0.70378
		543	0.77079	0.70486
		544	0.75416	0.70054
		545	0.73752	0.69946
		546	0.72089	0.69838
		547	0.7061	0.69514
		548	0.68946	0.69514
		549	0.67098	0.69297
		550	0.6525	0.69081
		551	0.63586	0.69297
		552	0.62107	0.68973
		553	0.60444	0.68757
		554	0.5878	0.68649
		555	0.57116	0.68649
		556	0.55453	0.68541
		557	0.53974	0.68432
		558	0.52311	0.68324
		559	0.50647	0.68216
		560	0.49353	0.68541
		561	0.47874	0.68432
		562	0.46396	0.68541
		563	0.45287	0.68432
		564	0.43993	0.68541
		565	0.42514	0.68649
		566	0.41035	0.68541
		567	0.39926	0.68541
		568	0.38632	0.68757
		569	0.37708	0.69081
		570	0.36599	0.68865
		571	0.3512	0.69189
		572	0.34196	0.69189
		573	0.33087	0.69405
		574	0.32163	0.69622
		575	0.30869	0.69838
		576	0.30314	0.69946
		577	0.2902	0.70162
		578	0.28466	0.70378
		579	0.27357	0.70703
		580	0.26617	0.71027
		581	0.25693	0.71135
		582	0.24954	0.71243
		583	0.24399	0.71568
		584	0.23475	0.72108
		585	0.22736	0.72324
		586	0.22181	0.72541
		587	0.21257	0.72865
		588	0.20702	0.73189
		589	0.20148	0.73622
		590	0.19778	0.74054
		591	0.19039	0.74595
		592	0.18669	0.74703
		593	0.17745	0.75027
		594	0.1756	0.75459
		595	0.16821	0.75892
		596	0.16451	0.76541
		597	0.15896	0.76865
		598	0.15712	0.77405
		599	0.15342	0.77622
		600	0.14603	0.7827
		601	0.14418	0.78595
		602	0.14418	0.79135
		603	0.13494	0.79784
		604	0.13309	0.8
		605	0.12939	0.80649
		606	0.12384	0.81297
		607	0.12015	0.81838
		608	0.1183	0.8227
		609	0.1146	0.82703
		610	0.11275	0.83351
		611	0.11091	0.83676
		612	0.10721	0.84432
		613	0.10721	0.84973
		614	0.09982	0.85297
		615	0.09797	0.85946
		616	0.09982	0.86595
		617	0.09427	0.87351
		618	0.09242	0.87784
		619	0.08872	0.88216
		620	0.08688	0.88757
		621	0.08688	0.89838
		622	0.08503	0.90054
		623	0.08133	0.90919
		624	0.07948	0.91351
		625	0.07763	0.91676
		626	0.07763	0.92324
		627	0.07579	0.92865
		628	0.07394	0.93081
		629	0.07024	0.93838
		630	0.07024	0.94378
		631	0.06839	0.95027
		632	0.06839	0.95351
		633	0.06654	0.95676
		634	0.0647	0.96216
		635	0.05915	0.96865
		636	0.061	0.97189
		637	0.05915	0.97405
		638	0.0573	0.9773
		639	0.0573	0.9827
		640	0.0536	0.98378
		641	0.0573	0.98703
		642	0.0536	0.99243
		643	0.05176	0.99351
		644	0.05176	0.99351
		645	0.05176	1
		646	0.04991	0.99892
		647	0.04991	1
		648	0.04806	1
		649	0.04806	0.99892
		650	0.04621	0.99784
		651	0.04621	0.99892
		652	0.04621	0.99784
		653	0.04436	0.99892
		654	0.04251	0.99459
		655	0.04067	0.99027
		656	0.04067	0.98703
		657	0.03882	0.98486
		658	0.04067	0.9773
		659	0.04251	0.97297
		660	0.03882	0.96649
		661	0.03697	0.96216
		662	0.03882	0.95784
		663	0.03512	0.94919
		664	0.03882	0.94486
		665	0.03512	0.93622
		666	0.03512	0.92541
		667	0.03327	0.91459
		668	0.03327	0.90595
		669	0.02957	0.89622
		670	0.03142	0.88649
		671	0.02957	0.87676
		672	0.02588	0.86703
		673	0.02957	0.85405
		674	0.02773	0.84324
		675	0.02588	0.82919
		676	0.02588	0.81946
		677	0.02957	0.80541
		678	0.03142	0.78919
		679	0.02957	0.7773
		680	0.02588	0.76324
		681	0.02773	0.74919
		682	0.02773	0.73838
		683	0.02403	0.72541
		684	0.02403	0.70703
		685	0.02588	0.69622
		686	0.02218	0.68324
		687	0.02588	0.66595
		688	0.01848	0.65189
		689	0.02403	--
		690	0.02403	0.63784
		691	0.02218	0.62162
		692	0.02033	0.61189
		693	0.02033	0.59676
		694	0.02033	0.58486
		695	0.02218	0.57081
		696	0.02403	0.55135
		697	0.02218	0.54162
		698	0.02033	0.52324
		699	0.02403	0.51135
		700	0.01848	0.49946
		701	0.02033	0.48865
		702	0.01664	0.47243
		703	0.01848	0.46162
		704	0.02033	0.44973
		705	0.01848	0.43784
		706	0.01848	0.42486
		707	0.01664	0.4173
		708	0.01664	0.40324
		709	0.01848	0.39243
		710	0.01848	0.38162
		711	0.01848	0.36973
		712	0.01294	--
		713	0.01479	0.36216
		714	0.01848	0.34919
		715	0.01664	0.33838
		716	0.01664	0.33297
		717	0.01294	0.32324
		718	0.01664	0.31459
		719	0.01848	0.30595
		720	0.01664	0.29622
		721	0.01294	0.28973
		722	0.01664	0.27892
		723	0.01109	0.27027
		724	0.01294	0.25946
		725	0.01479	0.25622
		726	0.01479	0.24973
		727	0.01294	0.24
		728	0.01664	0.23459
		729	0.01479	0.22919
		730	0.01294	0.21946
		731	0.01294	0.21514
		732	0.00739	0.20757
		733	0.00924	0.20108
		734	0.01294	0.19568
		735	0.01479	0.19027
		736	0.01479	0.18595
		737	0.00739	0.17946
		738	0.00924	0.17189
		739	0.01109	0.16757
		740	0.01109	0.16216
		741	0.00924	0.15676
		742	0.01848	0.15351
		743	0.01109	0.14486
		744	0.00924	0.14378
		745	0.01109	0.1427
		746	0.00924	0.13405
		747	0.01109	0.12757
		748	0.00924	0.12649
		749	0.01109	0.12324
		750	0.01294	0.11892
		751	0.00739	0.11568
		752	0.01109	0.11027
		753	0.01294	0.10811
		754	0.00739	0.10162
		755	0.00924	0.0973
		756	0.01109	0.09622
		757	0.00924	0.09297
		758	0.00555	0.09297
		759	0.00924	0.08757
		760	0.01109	0.08541
		761	0.00924	0.08216
		762	0.01294	0.07784
		763	0.00924	0.07459
		764	0.01109	0.07243
		765	0.01109	0.07027
		766	0.01109	0.06486
		767	0.01479	0.06486
		768	0.00924	0.05946
		769	0.00924	0.0573
		770	0.00924	0.06054
		771	0	0.04973
		772	0.00185	0.04973
		773	0.00739	0.04865
		774	0.01109	0.04865
		775	0.01109	0.04541
		776	0.01109	0.04324
		777	0.01294	0.04
		778	0.00185	0.03568
		779	0.00924	0.03676
		780	0.0037	0.03676
		781	0.01109	0.03243
		782	0.01109	0.02919
		783	0.00555	0.02811
		784	0.00739	0.02595
		785	0.00924	0.02378
		786	0.00555	0.02054
		787	0.00185	0.01838
		788	0.00924	0.02054
		789	0.0037	0.01838
		790	0.01109	0.01622
		791	0.01109	0.01622
		792	0.00739	0.01514
		793	0.00739	0.01514
		794	0.00555	0.01081
		795	0.00555	0.00973
		796	0.00739	0.00757
		797	0.00739	0.00757
		798	0.00739	0.00649
		799	0.00739	0
		800	0.00739	0.00324

## Sheet: Figure 1f
Figure 1f	Wavelength (nm)	Absorbance (a.u.)
		1 Day	1 week	2 weeks	4 weeks	8 weeks
	350	0.59568	0.60219	0.59653	0.61179	0.59255
	351	0.59784	0.60656	0.59761	0.60734	0.59365
	352	0.59784	0.60765	0.59544	0.60623	0.59912
	353	0.6	0.60109	0.59436	0.60845	0.59365
	354	0.59676	0.60109	0.59653	0.60178	0.58927
	355	0.59568	0.60437	0.60087	0.60623	0.6035
	356	0.6	0.60109	0.59436	0.60178	0.59584
	357	0.59027	0.60219	0.59328	0.60289	0.59036
	358	0.59135	0.60328	0.59002	0.60512	0.59365
	359	0.59459	0.59891	0.59544	0.60289	0.59693
	360	0.59459	0.59126	0.59544	0.60289	0.59255
	361	0.59243	0.6	0.59436	0.59733	0.58817
	362	0.59351	0.59891	0.59436	0.59844	0.58488
	363	0.59027	0.60109	0.58677	0.59399	0.58269
	364	0.59459	0.58689	0.58677	0.59399	0.58488
	365	0.59243	0.60437	0.58568	0.59511	0.57941
	366	0.59027	0.59891	0.5846	0.59733	0.58927
	367	0.59351	0.59344	0.58351	0.59288	0.57722
	368	0.58919	0.59235	0.58134	0.59733	0.57831
	369	0.58919	0.58689	0.58026	0.58954	0.57065
	370	0.59784	0.59344	0.58568	0.58843	0.58488
	371	0.58703	0.59344	0.5846	0.59288	0.57612
	372	0.58486	0.58907	0.58351	0.58843	0.5816
	373	0.5827	0.5847	0.57701	0.58843	0.57174
	374	0.58378	0.58579	0.57592	0.58621	0.57503
	375	0.57946	0.59016	0.57918	0.58732	0.57393
	376	0.58162	0.5847	0.57592	0.58621	0.57393
	377	0.57838	0.58361	0.57158	0.58621	0.57722
	378	0.57838	0.5847	0.57484	0.58398	0.57065
	379	0.57405	0.58251	0.57267	0.57953	0.56736
	380	0.57514	0.57814	0.5705	0.58065	0.57065
	381	0.57514	0.57814	0.56941	0.57953	0.56955
	382	0.57081	0.57596	0.56833	0.57508	0.56517
	383	0.56973	0.57377	0.56833	0.5762	0.56846
	384	0.57405	0.57486	0.56725	0.5762	0.56298
	385	0.56865	0.57486	0.56399	0.5762	0.56407
	386	0.57081	0.57158	0.55965	0.57175	0.56407
	387	0.56432	0.57049	0.56182	0.57508	0.5586
	388	0.56216	0.56503	0.55857	0.56952	0.55969
	389	0.56432	0.5694	0.56074	0.57286	0.55531
	390	0.55892	0.56503	0.55748	0.56618	0.55641
	391	0.56108	0.5694	0.56074	0.56396	0.55203
	392	0.55892	0.56175	0.55531	0.56618	0.55203
	393	0.55892	0.56393	0.5564	0.56174	0.55203
	394	0.55676	0.56066	0.55315	0.56062	0.54874
	395	0.55459	0.55738	0.55098	0.56174	0.54874
	396	0.55135	0.55738	0.54772	0.55951	0.54874
	397	0.55135	0.55738	0.54881	0.55506	0.54326
	398	0.55243	0.5541	0.54664	0.55395	0.54326
	399	0.55027	0.55301	0.54664	0.55506	0.54217
	400	0.54919	0.55082	0.54338	0.55284	0.54107
	401	0.54703	0.55082	0.53905	0.55172	0.53779
	402	0.54378	0.54973	0.54121	0.5495	0.5356
	403	0.5427	0.54645	0.53905	0.5495	0.53888
	404	0.53838	0.54754	0.53796	0.5495	0.53669
	405	0.5373	0.54426	0.53471	0.54505	0.5345
	406	0.54054	0.54208	0.53471	0.54505	0.53231
	407	0.53838	0.54098	0.53254	0.54171	0.53231
	408	0.53838	0.53989	0.53471	0.53838	0.52903
	409	0.53405	0.5377	0.52928	0.53838	0.52793
	410	0.53405	0.5377	0.52928	0.5406	0.52683
	411	0.53189	0.5377	0.52928	0.53726	0.52683
	412	0.53189	0.53443	0.52711	0.53615	0.52574
	413	0.52973	0.53443	0.52386	0.53726	0.52464
	414	0.53081	0.53224	0.52278	0.53393	0.52136
	415	0.52649	0.53115	0.52386	0.52836	0.52136
	416	0.52865	0.53115	0.52386	0.52948	0.52026
	417	0.52649	0.52787	0.52061	0.5317	0.52026
	418	0.52432	0.52678	0.52061	0.53059	0.51807
	419	0.52324	0.52459	0.51952	0.52725	0.51588
	420	0.52108	0.52678	0.51844	0.52503	0.51588
	421	0.52108	0.52568	0.51735	0.52503	0.51479
	422	0.51892	0.52022	0.51627	0.52392	0.5126
	423	0.51784	0.5224	0.51302	0.52169	0.51041
	424	0.51784	0.51913	0.51302	0.5228	0.5126
	425	0.51459	0.51913	0.51085	0.51947	0.50931
	426	0.51459	0.51913	0.51085	0.51835	0.50821
	427	0.51135	0.51803	0.51085	0.51835	0.50602
	428	0.51243	0.51803	0.51085	0.51502	0.50821
	429	0.51135	0.51585	0.50868	0.51613	0.50493
	430	0.50919	0.51366	0.50651	0.51502	0.50493
	431	0.50811	0.51475	0.50759	0.5139	0.50383
	432	0.50811	0.51257	0.50651	0.51279	0.50164
	433	0.50811	0.51148	0.50434	0.51057	0.50164
	434	0.50486	0.51148	0.50651	0.51057	0.49945
	435	0.50703	0.50929	0.50217	0.50945	0.49836
	436	0.50378	0.50929	0.50108	0.50834	0.49726
	437	0.5027	0.5071	0.50108	0.50945	0.49726
	438	0.50162	0.50601	0.50108	0.50501	0.49617
	439	0.5027	0.5071	0.49892	0.50501	0.49617
	440	0.50162	0.50492	0.49675	0.50723	0.49726
	441	0.50054	0.50492	0.49783	0.50278	0.49288
	442	0.50054	0.50383	0.49783	0.50389	0.49288
	443	0.4973	0.50164	0.49566	0.50278	0.49069
	444	0.49622	0.50273	0.49566	0.50278	0.49069
	445	0.49622	0.50273	0.49458	0.50278	0.49179
	446	0.49622	0.50055	0.49241	0.50167	0.48959
	447	0.49622	0.50055	0.49132	0.49944	0.49069
	448	0.49514	0.49836	0.49241	0.49944	0.4874
	449	--	0.49945	0.49349	0.49944	0.4885
	450	0.49514	0.49836	0.49024	0.49944	0.4874
	451	0.49405	0.49617	0.48807	0.49722	0.4885
	452	0.49405	0.49727	0.48915	0.49833	0.48631
	453	0.49189	0.49508	0.48915	0.49611	0.48631
	454	0.49405	0.49617	0.49024	0.49722	0.4874
	455	0.49297	0.49836	0.49132	0.49722	0.48521
	456	0.49297	0.49727	0.49024	0.49388	0.48412
	457	0.49189	0.49508	0.48915	0.49499	0.48631
	458	0.49081	0.49727	0.48915	0.49611	0.48521
	459	0.49189	0.49399	0.48915	0.49499	0.48302
	460	0.49189	0.49508	0.48807	0.49611	0.48521
	461	0.49081	0.49617	0.49024	0.49499	0.48412
	462	0.49189	0.49399	0.48698	0.49611	0.48521
	463	0.48973	0.49617	0.48698	0.49611	0.48521
	464	0.49189	0.49617	0.48807	0.49388	0.48412
	465	0.49297	0.49508	0.49024	0.49499	0.48412
	466	0.49189	0.49617	0.48915	0.49833	0.48631
	467	0.49189	0.49727	0.48915	0.49722	0.48631
	468	0.49081	0.49727	0.49132	0.49833	0.4874
	469	0.49405	0.49945	0.49241	0.49944	0.4885
	470	0.49405	0.49836	0.49241	0.49944	0.4885
	471	0.49405	0.50055	0.49349	0.49833	0.4885
	472	0.4973	0.50164	0.49458	0.50278	0.48959
	473	0.49514	0.50273	0.49566	0.50278	0.49179
	474	0.49838	0.50383	0.49783	0.50389	0.49288
	475	0.4973	0.50492	0.49892	0.50501	0.49507
	476	0.50054	0.5071	0.50108	0.50612	0.49726
	477	0.50378	0.50929	0.50108	0.50723	0.49726
	478	0.50378	0.51148	0.50434	0.51057	0.50055
	479	0.50703	0.51257	0.50434	0.51168	0.50055
	480	0.51027	0.51585	0.50868	0.5139	0.50602
	481	0.51243	0.51803	0.51085	0.51947	0.50712
	482	0.51676	0.51913	0.5141	0.5228	0.5126
	483	0.51676	0.52459	0.51844	0.52503	0.51479
	484	0.52	0.52568	0.52169	0.52836	0.51698
	485	0.52216	0.53005	0.52278	0.53059	0.52026
	486	0.52649	0.53661	0.53037	0.53504	0.52464
	487	0.53189	0.5388	0.53362	0.53838	0.52683
	488	0.53297	0.54426	0.53905	0.54394	0.53341
	489	0.54054	0.54863	0.5423	0.5495	0.53779
	490	0.54378	0.5541	0.54664	0.55617	0.54217
	491	0.54919	0.55847	0.55315	0.55951	0.54765
	492	0.55459	0.56503	0.55857	0.56507	0.55422
	493	0.56216	0.5694	0.56291	0.57063	0.5575
	494	0.56432	0.57596	0.5705	0.57731	0.56298
	495	0.57405	0.58361	0.57701	0.58176	0.57065
	496	0.57838	0.58907	0.58243	0.58843	0.57722
	497	0.5827	0.59672	0.59111	0.59399	0.58379
	498	0.59243	0.60546	0.59761	0.60289	0.59255
	499	0.59892	0.61093	0.60521	0.61179	0.59912
	500	0.60541	0.61858	0.61063	0.61624	0.6046
	501	0.61405	0.62514	0.61931	0.62291	0.60898
	502	0.61838	0.6306	0.62473	0.6307	0.61884
	503	0.62703	0.63934	0.63124	0.63849	0.6276
	504	0.63351	0.64699	0.63883	0.64627	0.63198
	505	0.64324	0.65246	0.64534	0.65295	0.63965
	506	0.65081	0.65902	0.6551	0.66073	0.64732
	507	0.65622	0.66667	0.65944	0.66852	0.65389
	508	0.6627	0.67541	0.66811	0.67408	0.66046
	509	0.67027	0.67869	0.67245	0.68076	0.66703
	510	0.67784	0.68525	0.67679	0.68521	0.67251
	511	0.68432	0.6929	0.68438	0.69188	0.67579
	512	0.68649	0.69945	0.68764	0.69744	0.68018
	513	0.69189	0.70164	0.69306	0.70189	0.68894
	514	0.70054	0.7071	0.69631	0.70634	0.69113
	515	0.70486	0.71257	0.70174	0.71079	0.6966
	516	0.70919	0.71585	0.70716	0.7119	0.6966
	517	0.71135	0.71803	0.71041	0.71746	0.69989
	518	0.71784	0.7224	0.7115	0.7208	0.70427
	519	0.71784	0.7224	0.71367	0.72303	0.70756
	520	0.72216	0.72678	0.71584	0.72636	0.70865
	521	0.72541	0.72896	0.718	0.72636	0.71084
	522	0.72649	0.73005	0.71909	0.7297	0.71194
	523	0.72649	0.72896	0.71909	0.72859	0.71084
	524	0.72973	0.73224	0.72017	0.72859	0.70975
	525	0.72865	0.73443	0.72343	0.7297	0.71303
	526	0.73189	0.73005	0.72017	0.73081	0.71084
	527	0.73189	0.73005	0.72126	0.72859	0.71194
	528	0.73081	0.73224	0.72234	0.7297	0.70975
	529	0.72757	0.73115	0.72017	0.72747	0.70975
	530	0.72865	0.72896	0.71584	0.72859	0.70756
	531	0.72757	0.72787	0.71584	0.72636	0.70865
	532	0.72757	0.72678	0.71367	0.72414	0.70427
	533	0.72216	0.72568	0.71258	0.72303	0.70099
	534	0.72324	0.7235	0.7115	0.7208	0.70099
	535	0.72108	0.7224	0.71041	0.71635	0.6988
	536	0.71568	0.72022	0.70716	0.71635	0.6977
	537	0.71676	0.71694	0.70499	0.71524	0.69441
	538	0.71243	0.71257	0.70282	0.71301	0.69113
	539	0.71243	0.71475	0.70282	0.70857	0.68675
	540	0.71027	0.7082	0.6974	0.70745	0.68565
	541	0.70703	0.70929	0.69523	0.70412	0.68346
	542	0.70378	0.7071	0.69414	0.70078	0.68018
	543	0.70486	0.70273	0.69197	0.70078	0.67798
	544	0.70054	0.70164	0.6898	0.70078	0.67798
	545	0.69946	0.70164	0.68764	0.69633	0.6747
	546	0.69838	0.69945	0.68764	0.6941	0.6736
	547	0.69514	0.69836	0.68438	0.69188	0.67032
	548	0.69514	0.69617	0.68438	0.69188	0.66703
	549	0.69297	0.69399	0.68113	0.68743	0.66484
	550	0.69081	0.6929	0.68221	0.68854	0.66375
	551	0.69297	0.6918	0.68004	0.68521	0.66265
	552	0.68973	0.6918	0.67679	0.68521	0.66265
	553	0.68757	0.68852	0.67787	0.68298	0.66046
	554	0.68649	0.68852	0.67679	0.68298	0.66046
	555	0.68649	0.68743	0.67679	0.68298	0.66156
	556	0.68541	0.68852	0.67462	0.68187	0.65827
	557	0.68432	0.68743	0.6757	0.68076	0.65827
	558	0.68324	0.68634	0.6757	0.68187	0.65827
	559	0.68216	0.68634	0.67462	0.67964	0.65498
	560	0.68541	0.68852	0.6757	0.68076	0.65717
	561	0.68432	0.68634	0.67245	0.67964	0.65498
	562	0.68541	0.68852	0.67679	0.68076	0.65608
	563	0.68432	0.68743	0.67787	0.68076	0.65608
	564	0.68541	0.68852	0.67462	0.68076	0.65717
	565	0.68649	0.68852	0.67787	0.67964	0.65717
	566	0.68541	0.69071	0.67896	0.68298	0.65827
	567	0.68541	0.6918	0.67896	0.68187	0.65827
	568	0.68757	0.6918	0.68004	0.68409	0.66156
	569	0.69081	0.6929	0.68113	0.68743	0.66156
	570	0.68865	0.69399	0.68221	0.68521	0.66265
	571	0.69189	0.69508	0.68547	0.68854	0.66265
	572	0.69189	0.69727	0.68655	0.68854	0.66375
	573	0.69405	0.69836	0.68872	0.69077	0.66594
	574	0.69622	0.70164	0.68872	0.6941	0.66922
	575	0.69838	0.70273	0.69089	0.69522	0.67032
	576	0.69946	0.70273	0.69306	0.69855	0.6736
	577	0.70162	0.7071	0.6974	0.69744	0.6747
	578	0.70378	0.70929	0.69957	0.70189	0.67689
	579	0.70703	0.71257	0.70174	0.70189	0.67798
	580	0.71027	0.71585	0.70282	0.70412	0.67908
	581	0.71135	0.71803	0.70607	0.70857	0.68565
	582	0.71243	0.72022	0.70824	0.71079	0.68675
	583	0.71568	0.7235	0.71258	0.71413	0.69003
	584	0.72108	0.72568	0.71692	0.71635	0.69113
	585	0.72324	0.72787	0.72017	0.71858	0.69332
	586	0.72541	0.73224	0.72017	0.72414	0.6977
	587	0.72865	0.73552	0.72668	0.72636	0.70208
	588	0.73189	0.73989	0.72885	0.7297	0.70427
	589	0.73622	0.74426	0.7321	0.73304	0.70646
	590	0.74054	0.74754	0.73753	0.73637	0.71303
	591	0.74595	0.75082	0.74078	0.7386	0.71303
	592	0.74703	0.75301	0.74187	0.74194	0.71851
	593	0.75027	0.76066	0.74837	0.7475	0.72399
	594	0.75459	0.76393	0.7538	0.75306	0.72727
	595	0.75892	0.76721	0.75813	0.75751	0.73165
	596	0.76541	0.77049	0.76247	0.76307	0.73275
	597	0.76865	0.77596	0.76573	0.76418	0.73932
	598	0.77405	0.78142	0.77223	0.76974	0.7437
	599	0.77622	0.7847	0.77657	0.77419	0.74808
	600	0.7827	0.79126	0.78308	0.77864	0.75465
	601	0.78595	0.79563	0.78633	0.78309	0.75794
	602	0.79135	0.8	0.78959	0.78977	0.76232
	603	0.79784	0.80437	0.79826	0.79533	0.7678
	604	0.8	0.80874	0.79935	0.79867	0.77218
	605	0.80649	0.81421	0.80694	0.80311	0.77766
	606	0.81297	0.81858	0.80803	0.80868	0.78094
	607	0.81838	0.82732	0.81562	0.81313	0.78751
	608	0.8227	0.82951	0.82104	0.8198	0.79189
	609	0.82703	0.83607	0.82538	0.82425	0.79737
	610	0.83351	0.84044	0.83514	0.8287	0.80175
	611	0.83676	0.8459	0.83731	0.83648	0.80832
	612	0.84432	0.85464	0.84382	0.84205	0.8149
	613	0.84973	0.85683	0.85033	0.84872	0.81928
	614	0.85297	0.86557	0.85575	0.84983	0.82585
	615	0.85946	0.86885	0.86117	0.85762	0.82913
	616	0.86595	0.87541	0.86443	0.86541	0.83899
	617	0.87351	0.88197	0.87093	0.86763	0.84118
	618	0.87784	0.88634	0.87744	0.8743	0.84775
	619	0.88216	0.89071	0.88503	0.88098	0.85542
	620	0.88757	0.89617	0.88937	0.88654	0.85871
	621	0.89838	0.90273	0.89696	0.8921	0.86637
	622	0.90054	0.9071	0.9013	0.89766	0.87185
	623	0.90919	0.91475	0.90781	0.90545	0.87842
	624	0.91351	0.92131	0.91432	0.9099	0.88499
	625	0.91676	0.9235	0.91866	0.91657	0.89157
	626	0.92324	0.93115	0.92408	0.9188	0.89814
	627	0.92865	0.93661	0.92842	0.92547	0.90142
	628	0.93081	0.93989	0.93384	0.93103	0.91019
	629	0.93838	0.94536	0.94035	0.93771	0.91457
	630	0.94378	0.94863	0.9436	0.94105	0.91676
	631	0.95027	0.95301	0.94794	0.94549	0.92333
	632	0.95351	0.95956	0.95228	0.95217	0.931
	633	0.95676	0.96175	0.9577	0.95551	0.93647
	634	0.96216	0.96612	0.96312	0.96218	0.94085
	635	0.96865	0.97049	0.96529	0.96329	0.94524
	636	0.97189	0.97596	0.9718	0.96997	0.9529
	637	0.97405	0.97923	0.97505	0.97219	0.95728
	638	0.9773	0.98251	0.98048	0.97553	0.95947
	639	0.9827	0.98361	0.98156	0.97998	0.96495
	640	0.98378	0.98907	0.98698	0.98331	0.96824
	641	0.98703	0.99126	0.99024	0.98554	0.97371
	642	0.99243	0.99235	0.99024	0.98999	0.97371
	643	0.99351	0.99454	0.99349	0.9911	0.98138
	644	0.99351	0.99563	0.99349	0.99333	0.98467
	645	1	0.99781	1	0.99555	0.98686
	646	0.99892	0.99672	0.99783	0.99889	0.98905
	647	1	0.99891	1	1	0.99124
	648	1	1	0.99892	0.99889	0.99452
	649	0.99892	0.99781	1	1	0.99781
	650	0.99784	0.99563	0.99783	0.99889	0.99781
	651	0.99892	0.99235	0.99892	1	0.9989
	652	0.99784	0.99235	0.99566	0.99778	1
	653	0.99892	0.99016	0.99349	0.99666	0.99562
	654	0.99459	0.98798	0.99132	0.99778	0.99781
	655	0.99027	0.9847	0.98807	0.99333	0.9989
	656	0.98703	0.97814	0.98265	0.98888	0.99671
	657	0.98486	0.97486	0.98048	0.98554	0.99343
	658	0.9773	0.9694	0.97397	0.97998	0.99014
	659	0.97297	0.96393	0.96855	0.97998	0.99233
	660	0.96649	0.96066	0.96638	0.97108	0.98576
	661	0.96216	0.95082	0.95662	0.96997	0.98248
	662	0.95784	0.94426	0.95228	0.96218	0.977
	663	0.94919	0.93989	0.9436	0.95551	0.97262
	664	0.94486	0.92896	0.93384	0.94772	0.96605
	665	0.93622	0.92131	0.9295	0.94105	0.96276
	666	0.92541	0.91038	0.91974	0.93215	0.95509
	667	0.91459	0.90055	0.91106	0.92436	0.94633
	668	0.90595	0.8929	0.90022	0.91435	0.94085
	669	0.89622	0.88197	0.89046	0.90879	0.93428
	670	0.88649	0.87322	0.88069	0.89655	0.92552
	671	0.87676	0.8612	0.86985	0.88432	0.91566
	672	0.86703	0.84699	0.85358	0.87542	0.90909
	673	0.85405	0.83716	0.84382	0.86207	0.89814
	674	0.84324	0.82514	0.83297	0.85428	0.88938
	675	0.82919	0.81202	0.82104	0.84205	0.87733
	676	0.81946	0.79891	0.80586	0.82536	0.86637
	677	0.80541	0.78579	0.79501	0.81535	0.85433
	678	0.78919	0.77158	0.77983	0.80089	0.84228
	679	0.7773	0.75847	0.76898	0.79088	0.83352
	680	0.76324	0.74645	0.7538	0.77642	0.81818
	681	0.74919	0.73115	0.7397	0.76307	0.80285
	682	0.73838	0.71913	0.72668	0.74861	0.79189
	683	0.72541	0.70273	0.71041	0.73749	0.77656
	684	0.70703	0.68634	0.6974	0.7208	0.76342
	685	0.69622	0.67322	0.6833	0.70634	0.75137
	686	0.68324	0.65792	0.67028	0.69077	0.73823
	687	0.66595	0.6459	0.6551	0.67853	0.7218
	688	0.65189	0.63169	0.641	0.66518	0.70865
	689	--	0.61858	0.62798	0.65184	0.69441
	690	0.63784	0.60328	0.6128	0.63626	0.68127
	691	0.62162	0.59016	0.59978	0.62069	0.66594
	692	0.61189	0.57596	0.58351	0.60957	0.65279
	693	0.59676	0.56066	0.56941	0.59511	0.63965
	694	0.58486	0.54863	0.55531	0.57953	0.62322
	695	0.57081	0.53552	0.5423	0.56507	0.61117
	696	0.55135	0.5224	0.5282	0.55172	0.59584
	697	0.54162	0.50929	0.51518	0.53726	0.5816
	698	0.52324	0.49727	0.50542	0.52392	0.56736
	699	0.51135	0.48415	0.49241	0.51613	0.55312
	700	0.49946	0.46995	0.47831	0.50056	0.54107
	701	0.48865	0.4612	0.46638	0.48498	0.52574
	702	0.47243	0.44699	0.45336	0.47497	0.51588
	703	0.46162	0.43497	0.44143	0.46274	0.50274
	704	0.44973	0.42404	0.42842	0.45161	0.4885
	705	0.43784	0.41311	0.41974	0.43826	0.47536
	706	0.42486	0.4	0.40672	0.42714	0.4655
	707	0.4173	0.38907	0.39479	0.41379	0.45126
	708	0.40324	0.37923	0.38612	0.40267	0.43812
	709	0.39243	0.36721	0.3731	0.39155	0.42826
	710	0.38162	0.35847	0.36443	0.38265	0.41621
	711	0.36973	0.34863	0.35466	0.3693	0.40416
	712	--	0.3377	0.34273	0.36263	0.39321
	713	0.36216	0.33115	0.33406	0.35261	0.38335
	714	0.34919	0.32022	0.32321	0.34149	0.3724
	715	0.33838	0.31366	0.31779	0.33482	0.36254
	716	0.33297	0.30273	0.30694	0.32147	0.35159
	717	0.32324	0.29508	0.29935	0.31368	0.34283
	718	0.31459	0.28525	0.29067	0.30478	0.33078
	719	0.30595	0.2765	0.282	0.297	0.32202
	720	0.29622	0.26995	0.2744	0.28921	0.31435
	721	0.28973	0.2623	0.26573	0.28031	0.3034
	722	0.27892	0.25574	0.25597	0.27364	0.29682
	723	0.27027	0.24699	0.25054	0.26363	0.28697
	724	0.25946	0.23934	0.24187	0.25584	0.27711
	725	0.25622	0.23388	0.23536	0.25139	0.27054
	726	0.24973	0.22514	0.22668	0.24138	0.26396
	727	0.24	0.21858	0.22234	0.23471	0.2563
	728	0.23459	0.21639	0.21692	0.22914	0.24754
	729	0.22919	0.20765	0.20933	0.22136	0.24206
	730	0.21946	0.20109	0.20607	0.21802	0.23549
	731	0.21514	0.19891	0.19848	0.20912	0.22673
	732	0.20757	0.19016	0.19197	0.20022	0.21796
	733	0.20108	0.1847	0.18764	0.19577	0.21358
	734	0.19568	0.17923	0.18004	0.19132	0.20811
	735	0.19027	0.17596	0.1757	0.18799	0.20044
	736	0.18595	0.1694	0.16811	0.18354	0.19606
	737	0.17946	0.16066	0.16377	0.17464	0.18729
	738	0.17189	0.15956	0.16052	0.1713	0.18291
	739	0.16757	0.1541	0.15618	0.16463	0.17963
	740	0.16216	0.14973	0.14967	0.16018	0.17196
	741	0.15676	0.14426	0.14534	0.15462	0.16648
	742	0.15351	0.14098	0.13991	0.15017	0.1632
	743	0.14486	0.13443	0.13666	0.14572	0.15772
	744	0.14378	0.13115	0.13341	0.14238	0.15115
	745	0.1427	0.12568	0.1269	0.13682	0.14896
	746	0.13405	0.1224	0.12581	0.13459	0.14348
	747	0.12757	0.12131	0.12256	0.12903	0.13801
	748	0.12649	0.11585	0.11605	0.1257	0.13582
	749	0.12324	0.11366	0.11063	0.12125	0.12924
	750	0.11892	0.10929	0.10954	0.11791	0.12377
	751	0.11568	0.10383	0.10304	0.11123	0.12267
	752	0.11027	0.10055	0.10195	0.10679	0.1161
	753	0.10811	0.09508	0.09761	0.10345	0.11281
	754	0.10162	0.09399	0.09328	0.10234	0.10843
	755	0.0973	0.0929	0.09219	0.09789	0.10405
	756	0.09622	0.08852	0.08677	0.09677	0.10077
	757	0.09297	0.08415	0.0846	0.0901	0.09748
	758	0.09297	0.07978	0.08351	0.08899	0.0931
	759	0.08757	0.07541	0.07592	0.08788	0.092
	760	0.08541	0.0765	0.07592	0.0812	0.08653
	761	0.08216	0.07213	0.07267	0.0812	0.08324
	762	0.07784	0.07104	0.0705	0.07341	0.07886
	763	0.07459	0.06995	0.06941	0.07564	0.07886
	764	0.07243	0.06667	0.06616	0.0723	0.07667
	765	0.07027	0.0612	0.06291	0.06897	0.07229
	766	0.06486	0.0612	0.05965	0.06452	0.06681
	767	0.06486	0.06011	0.05965	0.05895	0.06243
	768	0.05946	0.05683	0.05206	0.05895	0.06134
	769	0.0573	0.05355	0.05098	0.06118	0.06243
	770	0.06054	0.04918	0.04772	0.05784	0.05915
	771	0.04973	0.04809	0.04881	0.05673	0.05696
	772	0.04973	0.04809	0.04555	0.05451	0.05367
	773	0.04865	0.04262	0.0423	0.04894	0.046
	774	0.04865	0.04153	0.0423	0.05006	0.04929
	775	0.04541	0.03934	0.04013	0.04449	0.04491
	776	0.04324	0.03825	0.03471	0.04227	0.04381
	777	0.04	0.03497	0.03254	0.04004	0.04272
	778	0.03568	0.03388	0.03145	0.03893	0.04053
	779	0.03676	0.0306	0.0282	0.0356	0.03724
	780	0.03676	0.0306	0.02603	0.03448	0.03505
	781	0.03243	0.02842	0.02928	0.0356	0.03395
	782	0.02919	0.02842	0.02386	0.02781	0.02848
	783	0.02811	0.02295	0.02278	0.02892	0.03176
	784	0.02595	0.02514	0.02278	0.0267	0.02629
	785	0.02378	0.02295	0.02386	0.02336	0.02519
	786	0.02054	0.01858	0.01952	0.02336	0.02081
	787	0.01838	0.02077	0.01952	0.02447	0.01972
	788	0.02054	0.01749	0.01627	0.02113	0.02081
	789	0.01838	0.01639	0.0141	0.02113	0.01752
	790	0.01622	0.01639	0.0141	0.01669	0.01752
	791	0.01622	0.00765	0.00868	0.01224	0.01314
	792	0.01514	0.01202	0.00868	0.01669	0.01533
	793	0.01514	0.00765	0.00542	0.0089	0.00767
	794	0.01081	0.00656	0.00651	0.01224	0.01314
	795	0.00973	0.00874	0.00651	0.01112	0.00876
	796	0.00757	0.00546	0.00217	0.00779	0.00767
	797	0.00757	0.00765	0.00434	0.0089	0.00657
	798	0.00649	0.00437	0.00325	0.00445	0.00329
	799	0	0	0.00108	0	0.0011
	800	0.00324	0	0	0.00445	0

## Sheet: Figure 1g
Figure 1g	Wavelength (nm)	Absorbance (a.u.)
		Without Laser	Laser 40 nJ	Laser 80 nJ	Laser 160 nJ	Laser 320 nJ
	350	0.60879	0.6158	0.62029	0.62029	0.60274
	351	0.60236	0.6158	0.62549	0.62549	0.60169
	352	0.60665	0.60619	0.61638	0.61638	0.59115
	353	0.60129	0.60726	0.61248	0.61248	0.59958
	354	0.6045	0.60619	0.62549	0.62549	0.59326
	355	0.60986	0.61046	0.61248	0.61248	0.59642
	356	0.6045	0.61366	0.62159	0.62159	0.59958
	357	0.60665	0.60939	0.61899	0.61899	0.59958
	358	0.60772	0.60832	0.60858	0.60858	0.59852
	359	0.59807	0.60406	0.61638	0.61638	0.59009
	360	0.60665	0.61046	0.60858	0.60858	0.59009
	361	0.597	0.61046	0.61769	0.61769	0.59536
	362	0.60021	0.60192	0.61248	0.61248	0.58483
	363	0.59593	0.59979	0.61118	0.61118	0.58483
	364	0.59807	0.60512	0.61118	0.61118	0.58272
	365	0.59486	0.58911	0.60728	0.60728	0.59009
	366	0.59593	0.60512	0.60988	0.60988	0.58588
	367	0.59914	0.60085	0.61508	0.61508	0.58693
	368	0.59486	0.59872	0.59818	0.59818	0.57745
	369	0.59486	0.59872	0.59948	0.59948	0.58693
	370	0.58842	0.59765	0.60208	0.60208	0.58483
	371	0.59057	0.59552	0.60468	0.60468	0.58061
	372	0.58842	0.59765	0.59818	0.59818	0.58377
	373	0.58842	0.59338	0.59688	0.59688	0.57956
	374	0.58521	0.59338	0.59688	0.59688	0.58061
	375	0.58735	0.59338	0.59688	0.59688	0.5764
	376	0.58199	0.59232	0.59688	0.59688	0.5764
	377	0.58199	0.58911	0.59298	0.59298	0.57429
	378	0.58307	0.58805	0.59038	0.59038	0.57113
	379	0.58199	0.58485	0.58778	0.58778	0.57113
	380	0.57663	0.58485	0.58778	0.58778	0.57113
	381	0.57771	0.58271	0.58908	0.58908	0.56797
	382	0.57663	0.58378	0.58648	0.58648	0.56902
	383	0.57771	0.57737	0.58648	0.58648	0.56902
	384	0.57556	0.57631	0.58518	0.58518	0.56481
	385	0.57663	0.57951	0.57997	0.57997	0.56691
	386	0.57128	0.57951	0.58257	0.58257	0.56481
	387	0.5702	0.57844	0.57867	0.57867	0.56164
	388	0.56913	0.57417	0.57737	0.57737	0.56164
	389	0.56592	0.57417	0.57737	0.57737	0.55954
	390	0.56699	0.57204	0.57607	0.57607	0.55954
	391	0.56484	0.57204	0.57477	0.57477	0.55638
	392	0.56592	0.56884	0.57217	0.57217	0.55216
	393	0.56163	0.56777	0.57087	0.57087	0.55427
	394	0.56056	0.56564	0.56957	0.56957	0.549
	395	0.56056	0.56457	0.56567	0.56567	0.55005
	396	0.55627	0.5635	0.56567	0.56567	0.55005
	397	0.55734	0.56137	0.56437	0.56437	0.54689
	398	0.5552	0.56137	0.56437	0.56437	0.54689
	399	0.5552	0.55816	0.56307	0.56307	0.54584
	400	0.55091	0.55603	0.56047	0.56047	0.54268
	401	0.54877	0.55603	0.55787	0.55787	0.54162
	402	0.54662	0.55496	0.56047	0.56047	0.54162
	403	0.5477	0.5539	0.55787	0.55787	0.53952
	404	0.54555	0.55176	0.55267	0.55267	0.53846
	405	0.5477	0.55069	0.55397	0.55397	0.53741
	406	0.54126	0.54856	0.55137	0.55137	0.53425
	407	0.54234	0.54856	0.55137	0.55137	0.53319
	408	0.54019	0.54642	0.55007	0.55007	0.53319
	409	0.54019	0.54429	0.54616	0.54616	0.53425
	410	0.53912	0.54642	0.54486	0.54486	0.53214
	411	0.53591	0.54109	0.54356	0.54356	0.52898
	412	0.53376	0.54109	0.54356	0.54356	0.52792
	413	0.53376	0.54109	0.54226	0.54226	0.52582
	414	0.53269	0.53895	0.54226	0.54226	0.52371
	415	0.53376	0.53682	0.53836	0.53836	0.52266
	416	0.52947	0.53575	0.53836	0.53836	0.52371
	417	0.52626	0.53362	0.53836	0.53836	0.5216
	418	0.5284	0.53469	0.53576	0.53576	0.5216
	419	0.52626	0.53042	0.53446	0.53446	0.51844
	420	0.52626	0.53148	0.53446	0.53446	0.51739
	421	0.52519	0.53148	0.53056	0.53056	0.51528
	422	0.52197	0.52935	0.52926	0.52926	0.51633
	423	0.52197	0.52828	0.52796	0.52796	0.51528
	424	0.5209	0.52721	0.52796	0.52796	0.51423
	425	0.5209	0.52615	0.52796	0.52796	0.51212
	426	0.51876	0.52508	0.52536	0.52536	0.51212
	427	0.51983	0.52295	0.52406	0.52406	0.5079
	428	0.51876	0.52081	0.52276	0.52276	0.50896
	429	0.51554	0.52295	0.52406	0.52406	0.5079
	430	0.51554	0.51974	0.52406	0.52406	0.5079
	431	0.51447	0.52081	0.52016	0.52016	0.50685
	432	0.51125	0.52081	0.52016	0.52016	0.50685
	433	0.51447	0.51761	0.51886	0.51886	0.50263
	434	0.51233	0.51761	0.51756	0.51756	0.5058
	435	0.51125	0.51654	0.51886	0.51886	0.50263
	436	0.50911	0.51441	0.51365	0.51365	0.50158
	437	0.50804	0.51547	0.51365	0.51365	0.50053
	438	0.50804	0.51334	0.51495	0.51495	0.50158
	439	0.50589	0.51334	0.51235	0.51235	0.49947
	440	0.50589	0.51334	0.51365	0.51365	0.49947
	441	0.50482	0.51014	0.51365	0.51365	0.49737
	442	0.50482	0.51014	0.51235	0.51235	0.49631
	443	0.50589	0.50907	0.50975	0.50975	0.49737
	444	0.50375	0.50694	0.50845	0.50845	0.49526
	445	0.50054	0.50587	0.50845	0.50845	0.49315
	446	0.50161	0.50694	0.50975	0.50975	0.49526
	447	0.50054	0.508	0.50715	0.50715	0.4942
	448	0.50054	0.5048	0.50455	0.50455	0.4921
	449	0.50054	0.50587	0.50715	0.50715	0.49104
	450	0.50054	0.50267	0.50585	0.50585	0.49104
	451	0.49946	0.50374	0.50325	0.50325	0.49104
	452	0.49839	0.50374	0.50455	0.50455	0.49104
	453	0.49839	0.50374	0.50455	0.50455	0.48999
	454	0.49732	0.50267	0.50325	0.50325	0.48999
	455	0.49732	0.5016	0.50065	0.50065	0.48788
	456	0.49625	0.50053	0.50195	0.50195	0.48894
	457	0.49625	0.5016	0.50325	0.50325	0.48788
	458	0.49625	0.50267	0.50325	0.50325	0.48894
	459	0.49411	0.5016	0.50455	0.50455	0.48788
	460	0.49732	0.50053	0.50325	0.50325	0.48683
	461	0.49625	0.50267	0.50195	0.50195	0.48894
	462	0.49518	0.50267	0.50325	0.50325	0.48683
	463	0.49518	0.50267	0.50195	0.50195	0.48788
	464	0.49518	0.5016	0.50325	0.50325	0.48683
	465	0.49625	0.50374	0.50195	0.50195	0.48788
	466	0.49946	0.50267	0.50195	0.50195	0.48894
	467	0.49732	0.50374	0.50325	0.50325	0.48894
	468	0.49946	0.50374	0.50455	0.50455	0.48999
	469	0.49946	0.5048	0.50585	0.50585	0.49104
	470	0.49839	0.5048	0.50715	0.50715	0.49104
	471	0.50161	0.50694	0.50585	0.50585	0.4921
	472	0.50268	0.50694	0.50845	0.50845	0.4942
	473	0.50589	0.50907	0.50975	0.50975	0.4942
	474	0.50589	0.51014	0.51105	0.51105	0.49737
	475	0.50697	0.51227	0.51235	0.51235	0.49842
	476	0.50911	0.51227	0.51365	0.51365	0.49947
	477	0.51018	0.51547	0.51625	0.51625	0.50158
	478	0.5134	0.51654	0.52016	0.52016	0.50263
	479	0.51447	0.52188	0.52146	0.52146	0.50474
	480	0.51768	0.52295	0.52536	0.52536	0.5079
	481	0.51983	0.52401	0.52666	0.52666	0.50896
	482	0.52197	0.52828	0.52926	0.52926	0.51317
	483	0.52519	0.53042	0.53316	0.53316	0.51633
	484	0.5284	0.53362	0.53446	0.53446	0.51739
	485	0.53269	0.54002	0.53966	0.53966	0.52371
	486	0.53698	0.54216	0.54356	0.54356	0.52582
	487	0.54126	0.54642	0.54616	0.54616	0.53109
	488	0.5477	0.54963	0.55137	0.55137	0.53425
	489	0.55198	0.55603	0.55787	0.55787	0.54057
	490	0.55627	0.56137	0.56047	0.56047	0.54795
	491	0.56163	0.56564	0.56827	0.56827	0.55005
	492	0.56699	0.57311	0.57087	0.57087	0.55638
	493	0.57342	0.57631	0.57867	0.57867	0.56059
	494	0.57878	0.58485	0.58257	0.58257	0.56797
	495	0.58414	0.59232	0.59168	0.59168	0.57429
	496	0.59378	0.59765	0.59818	0.59818	0.57956
	497	0.59914	0.60512	0.60598	0.60598	0.58693
	498	0.60343	0.61259	0.61248	0.61248	0.59326
	499	0.612	0.61793	0.61899	0.61899	0.59852
	500	0.62058	0.62647	0.62549	0.62549	0.60801
	501	0.62701	0.63287	0.63329	0.63329	0.61433
	502	0.63344	0.64248	0.64109	0.64109	0.62171
	503	0.63987	0.65101	0.64759	0.64759	0.63014
	504	0.64737	0.65635	0.6554	0.6554	0.63646
	505	0.65488	0.66382	0.6606	0.6606	0.64384
	506	0.66131	0.66916	0.6684	0.6684	0.65121
	507	0.66988	0.67663	0.6736	0.6736	0.65648
	508	0.67631	0.6841	0.6814	0.6814	0.6628
	509	0.68167	0.69157	0.68921	0.68921	0.66913
	510	0.68917	0.69797	0.69311	0.69311	0.67756
	511	0.69239	0.70438	0.69961	0.69961	0.68388
	512	0.70096	0.70971	0.70611	0.70611	0.68809
	513	0.70525	0.71505	0.71131	0.71131	0.69231
	514	0.70525	0.71932	0.71782	0.71782	0.69758
	515	0.7149	0.72465	0.71912	0.71912	0.70285
	516	0.71704	0.72892	0.72562	0.72562	0.70811
	517	0.72026	0.73212	0.72952	0.72952	0.71128
	518	0.72454	0.73533	0.73342	0.73342	0.71338
	519	0.72776	0.73853	0.73602	0.73602	0.71654
	520	0.72776	0.73959	0.73862	0.73862	0.71865
	521	0.7299	0.74173	0.73862	0.73862	0.72076
	522	0.73312	0.74386	0.73992	0.73992	0.72287
	523	0.73312	0.74707	0.74252	0.74252	0.72181
	524	0.73312	0.74813	0.73992	0.73992	0.72392
	525	0.73419	0.75027	0.74382	0.74382	0.72603
	526	0.73419	0.74813	0.74252	0.74252	0.72497
	527	0.73312	0.74813	0.74382	0.74382	0.72603
	528	0.73526	0.74707	0.74382	0.74382	0.72603
	529	0.73205	0.746	0.74252	0.74252	0.72392
	530	0.7299	0.746	0.74122	0.74122	0.72392
	531	0.7299	0.74493	0.73732	0.73732	0.72287
	532	0.72776	0.74493	0.73862	0.73862	0.72287
	533	0.72883	0.7428	0.73342	0.73342	0.71865
	534	0.72562	0.74066	0.73472	0.73472	0.71865
	535	0.72347	0.73959	0.73342	0.73342	0.71549
	536	0.7224	0.73746	0.73212	0.73212	0.71338
	537	0.72133	0.73533	0.72822	0.72822	0.71233
	538	0.71811	0.73319	0.72562	0.72562	0.71022
	539	0.71383	0.73212	0.72432	0.72432	0.71022
	540	0.71704	0.73106	0.72172	0.72172	0.70917
	541	0.71168	0.72892	0.71782	0.71782	0.70706
	542	0.70954	0.72572	0.71912	0.71912	0.7039
	543	0.70847	0.72572	0.71521	0.71521	0.70285
	544	0.70632	0.72359	0.71261	0.71261	0.70179
	545	0.70418	0.72145	0.71001	0.71001	0.69863
	546	0.70204	0.71825	0.70871	0.70871	0.69758
	547	0.69989	0.71718	0.70611	0.70611	0.69442
	548	0.70204	0.71612	0.70611	0.70611	0.69547
	549	0.69882	0.71505	0.70221	0.70221	0.69336
	550	0.69882	0.71505	0.69961	0.69961	0.69125
	551	0.69775	0.71185	0.69961	0.69961	0.69231
	552	0.69453	0.71291	0.69701	0.69701	0.6902
	553	0.69453	0.70971	0.69701	0.69701	0.6902
	554	0.69453	0.70971	0.69311	0.69311	0.69125
	555	0.69453	0.70971	0.69311	0.69311	0.68915
	556	0.69453	0.70864	0.69441	0.69441	0.68809
	557	0.69561	0.70971	0.69311	0.69311	0.68915
	558	0.69239	0.70971	0.69051	0.69051	0.68809
	559	0.69346	0.70758	0.69311	0.69311	0.68809
	560	0.69346	0.70971	0.69051	0.69051	0.6902
	561	0.69346	0.70864	0.69181	0.69181	0.68809
	562	0.69346	0.70864	0.69311	0.69311	0.6902
	563	0.69346	0.71078	0.69311	0.69311	0.68915
	564	0.69453	0.71078	0.69181	0.69181	0.68915
	565	0.69561	0.71185	0.69181	0.69181	0.6902
	566	0.69882	0.71078	0.69441	0.69441	0.69231
	567	0.69775	0.71291	0.69571	0.69571	0.69336
	568	0.69882	0.71505	0.69441	0.69441	0.69547
	569	0.70096	0.71718	0.69571	0.69571	0.69547
	570	0.70096	0.71718	0.69571	0.69571	0.69758
	571	0.70311	0.72038	0.69961	0.69961	0.69968
	572	0.70418	0.72145	0.69961	0.69961	0.70074
	573	0.7074	0.72359	0.70221	0.70221	0.7039
	574	0.70954	0.72359	0.70091	0.70091	0.7039
	575	0.70954	0.72785	0.70611	0.70611	0.70706
	576	0.71383	0.72892	0.70741	0.70741	0.70811
	577	0.71704	0.73106	0.71001	0.71001	0.71128
	578	0.71811	0.73426	0.71261	0.71261	0.71233
	579	0.72133	0.73746	0.71391	0.71391	0.71549
	580	0.72454	0.74066	0.71651	0.71651	0.7176
	581	0.72776	0.74173	0.72042	0.72042	0.71865
	582	0.7299	0.74386	0.72172	0.72172	0.72287
	583	0.73312	0.746	0.72432	0.72432	0.72603
	584	0.73526	0.75133	0.72952	0.72952	0.73024
	585	0.73848	0.75454	0.73212	0.73212	0.73235
	586	0.74384	0.75667	0.73472	0.73472	0.73656
	587	0.74705	0.76094	0.73602	0.73602	0.73973
	588	0.75134	0.76414	0.73992	0.73992	0.74183
	589	0.75563	0.76841	0.74382	0.74382	0.74605
	590	0.7567	0.77268	0.74772	0.74772	0.74816
	591	0.76313	0.77481	0.75163	0.75163	0.75342
	592	0.76635	0.77801	0.75683	0.75683	0.75659
	593	0.77063	0.78442	0.76073	0.76073	0.76185
	594	0.77385	0.78762	0.76463	0.76463	0.76502
	595	0.77814	0.79189	0.76853	0.76853	0.77134
	596	0.78349	0.79723	0.77373	0.77373	0.7745
	597	0.78671	0.80149	0.77633	0.77633	0.77977
	598	0.79314	0.8047	0.78283	0.78283	0.78398
	599	0.7985	0.8111	0.78544	0.78544	0.78925
	600	0.80386	0.81323	0.79194	0.79194	0.79241
	601	0.80815	0.82177	0.79714	0.79714	0.79768
	602	0.8135	0.82284	0.79844	0.79844	0.8019
	603	0.81672	0.82818	0.80624	0.80624	0.80611
	604	0.82422	0.83351	0.81144	0.81144	0.81243
	605	0.82958	0.83991	0.81274	0.81274	0.81665
	606	0.83387	0.84312	0.82055	0.82055	0.81981
	607	0.83923	0.84845	0.82575	0.82575	0.82508
	608	0.84459	0.85486	0.82965	0.82965	0.83035
	609	0.84887	0.85806	0.83485	0.83485	0.83667
	610	0.85423	0.86339	0.84005	0.84005	0.84194
	611	0.86174	0.86873	0.84655	0.84655	0.84615
	612	0.86924	0.873	0.85046	0.85046	0.85353
	613	0.87245	0.8794	0.85696	0.85696	0.85985
	614	0.87889	0.88474	0.86216	0.86216	0.86407
	615	0.88317	0.89007	0.86736	0.86736	0.86934
	616	0.88746	0.89648	0.87386	0.87386	0.8746
	617	0.89603	0.90075	0.88036	0.88036	0.88198
	618	0.90247	0.90715	0.88557	0.88557	0.8862
	619	0.90568	0.91142	0.89207	0.89207	0.89252
	620	0.91104	0.91676	0.89727	0.89727	0.89884
	621	0.91961	0.92209	0.90247	0.90247	0.90095
	622	0.92069	0.9285	0.90897	0.90897	0.90832
	623	0.92712	0.93383	0.91287	0.91287	0.91359
	624	0.93462	0.93703	0.91678	0.91678	0.91992
	625	0.93783	0.94237	0.92198	0.92198	0.92518
	626	0.94534	0.94664	0.92978	0.92978	0.92835
	627	0.94748	0.95197	0.93368	0.93368	0.93256
	628	0.95391	0.95518	0.94018	0.94018	0.93994
	629	0.95713	0.96158	0.94538	0.94538	0.94521
	630	0.96249	0.96265	0.94798	0.94798	0.95153
	631	0.9657	0.97012	0.95319	0.95319	0.95469
	632	0.97106	0.97225	0.95969	0.95969	0.9568
	633	0.97428	0.97866	0.96619	0.96619	0.96523
	634	0.97749	0.97972	0.96879	0.96879	0.96944
	635	0.98071	0.98399	0.97139	0.97139	0.97471
	636	0.98392	0.98613	0.97659	0.97659	0.97787
	637	0.98714	0.98933	0.97789	0.97789	0.97998
	638	0.9925	0.99146	0.98179	0.98179	0.98209
	639	0.99357	0.99146	0.987	0.987	0.9863
	640	0.99464	0.99466	0.9857	0.9857	0.99052
	641	0.99464	0.99573	0.9922	0.9922	0.99262
	642	0.99786	0.99573	0.9948	0.9948	0.99368
	643	0.99678	1	0.9935	0.9935	0.99684
	644	0.99786	0.99787	0.9974	0.9974	0.99684
	645	0.99786	0.99787	0.9974	0.9974	1
	646	0.99786	0.9968	0.9974	0.9974	0.99789
	647	0.99786	0.99787	0.9987	0.9987	0.99895
	648	0.99678	0.99466	0.9987	0.9987	0.99789
	649	0.99464	0.99466	1	1	0.99684
	650	0.9925	0.99039	0.9987	0.9987	0.99789
	651	0.99035	0.99039	0.9974	0.9974	0.99473
	652	0.98821	0.98613	0.9974	0.9974	0.99262
	653	0.97964	0.98399	0.9922	0.9922	0.98841
	654	0.97964	0.97866	0.9935	0.9935	0.98736
	655	0.97428	0.97439	0.9883	0.9883	0.98314
	656	0.96677	0.96905	0.9844	0.9844	0.98103
	657	0.96249	0.96585	0.9844	0.9844	0.97682
	658	0.95606	0.95838	0.97659	0.97659	0.9705
	659	0.95177	0.94984	0.97399	0.97399	0.96628
	660	0.94534	0.94557	0.96879	0.96879	0.9589
	661	0.93676	0.93597	0.96099	0.96099	0.95047
	662	0.92605	0.92636	0.95319	0.95319	0.94415
	663	0.9164	0.91996	0.94668	0.94668	0.93572
	664	0.90675	0.90928	0.93628	0.93628	0.92729
	665	0.89711	0.90075	0.93108	0.93108	0.91886
	666	0.88746	0.89221	0.92068	0.92068	0.91043
	667	0.87674	0.87834	0.91287	0.91287	0.90095
	668	0.8671	0.8698	0.90377	0.90377	0.89041
	669	0.85316	0.85806	0.89467	0.89467	0.87882
	670	0.84244	0.84845	0.88427	0.88427	0.86934
	671	0.83065	0.83244	0.87516	0.87516	0.85669
	672	0.81565	0.82391	0.86216	0.86216	0.84721
	673	0.80386	0.81003	0.85176	0.85176	0.8314
	674	0.79207	0.79616	0.83745	0.83745	0.81981
	675	0.78028	0.78655	0.82575	0.82575	0.80717
	676	0.76742	0.77054	0.81534	0.81534	0.79347
	677	0.75348	0.75667	0.80364	0.80364	0.78082
	678	0.73741	0.74173	0.78934	0.78934	0.76607
	679	0.72562	0.72892	0.77503	0.77503	0.75237
	680	0.71061	0.71505	0.76333	0.76333	0.74183
	681	0.69561	0.70224	0.74642	0.74642	0.72392
	682	0.68167	0.68837	0.73342	0.73342	0.71338
	683	0.66667	0.67236	0.72042	0.72042	0.69758
	684	0.65166	0.65955	0.71001	0.71001	0.68388
	685	0.63666	0.64461	0.69441	0.69441	0.66807
	686	0.62272	0.63074	0.6814	0.6814	0.65543
	687	0.60772	0.61686	0.6632	0.6632	0.64067
	688	0.59486	0.60085	0.6515	0.6515	0.62698
	689	0.58307	0.58911	0.63719	0.63719	0.61328
	690	0.56913	0.57524	0.62289	0.62289	0.59852
	691	0.55305	0.56243	0.60858	0.60858	0.58377
	692	0.54019	0.54642	0.59298	0.59298	0.57007
	693	0.52519	0.53682	0.58257	0.58257	0.55954
	694	0.51447	0.52295	0.56827	0.56827	0.54373
	695	0.50054	0.51121	0.55527	0.55527	0.53319
	696	0.48767	0.4984	0.54096	0.54096	0.51844
	697	0.47588	0.48559	0.52796	0.52796	0.50474
	698	0.46409	0.47172	0.51756	0.51756	0.4921
	699	0.45123	0.45998	0.50325	0.50325	0.48051
	700	0.43944	0.44717	0.49155	0.49155	0.4647
	701	0.42872	0.4365	0.47724	0.47724	0.45627
	702	0.41479	0.42583	0.46294	0.46294	0.44362
	703	0.40514	0.41515	0.45514	0.45514	0.43203
	704	0.39335	0.40235	0.44213	0.44213	0.42044
	705	0.38264	0.39168	0.42913	0.42913	0.40991
	706	0.37299	0.37994	0.42003	0.42003	0.39831
	707	0.3612	0.37033	0.40832	0.40832	0.38778
	708	0.35263	0.35966	0.39792	0.39792	0.37513
	709	0.34298	0.35219	0.38622	0.38622	0.36881
	710	0.33333	0.34152	0.37581	0.37581	0.35722
	711	0.32262	0.32978	0.36411	0.36411	0.34563
	712	0.31297	0.32337	0.35501	0.35501	0.33614
	713	0.30547	0.31377	0.3459	0.3459	0.32771
	714	0.30011	0.30309	0.3342	0.3342	0.31823
	715	0.28939	0.29669	0.3251	0.3251	0.31085
	716	0.28081	0.28922	0.3173	0.3173	0.30137
	717	0.27224	0.27748	0.30819	0.30819	0.29189
	718	0.26474	0.27215	0.30039	0.30039	0.28556
	719	0.25938	0.26254	0.28999	0.28999	0.27608
	720	0.25188	0.25614	0.28218	0.28218	0.26765
	721	0.2433	0.2508	0.27438	0.27438	0.26238
	722	0.2358	0.24226	0.26658	0.26658	0.2529
	723	0.22937	0.23586	0.25878	0.25878	0.24658
	724	0.22401	0.23052	0.25228	0.25228	0.2392
	725	0.21329	0.21985	0.24837	0.24837	0.22972
	726	0.21115	0.21665	0.23797	0.23797	0.22445
	727	0.20472	0.21025	0.23277	0.23277	0.21918
	728	0.19614	0.20064	0.22497	0.22497	0.2118
	729	0.19185	0.19637	0.21717	0.21717	0.20548
	730	0.1865	0.19104	0.20936	0.20936	0.20021
	731	0.18006	0.18463	0.20416	0.20416	0.19494
	732	0.17256	0.18036	0.20026	0.20026	0.18967
	733	0.17256	0.17609	0.19506	0.19506	0.1844
	734	0.16613	0.17182	0.18726	0.18726	0.17808
	735	0.16077	0.16542	0.18205	0.18205	0.17387
	736	0.15541	0.16115	0.17945	0.17945	0.17071
	737	0.15327	0.15795	0.17295	0.17295	0.16333
	738	0.14898	0.15155	0.16775	0.16775	0.15701
	739	0.14255	0.14514	0.16255	0.16255	0.15385
	740	0.13934	0.14088	0.15735	0.15735	0.15068
	741	0.1329	0.13661	0.15215	0.15215	0.14226
	742	0.12969	0.13447	0.14824	0.14824	0.13909
	743	0.1254	0.1302	0.14174	0.14174	0.13383
	744	0.12433	0.1238	0.14044	0.14044	0.13277
	745	0.12004	0.1206	0.13524	0.13524	0.12645
	746	0.11147	0.11846	0.13004	0.13004	0.12434
	747	0.1104	0.11419	0.12484	0.12484	0.12013
	748	0.10611	0.10993	0.12354	0.12354	0.11591
	749	0.10397	0.10886	0.11964	0.11964	0.11275
	750	0.10182	0.10459	0.11443	0.11443	0.11275
	751	0.09753	0.09925	0.11183	0.11183	0.10432
	752	0.09539	0.09819	0.10793	0.10793	0.10221
	753	0.0911	0.09285	0.10403	0.10403	0.09905
	754	0.09003	0.08965	0.10013	0.10013	0.09378
	755	0.08574	0.08858	0.09623	0.09623	0.09484
	756	0.0836	0.08431	0.09233	0.09233	0.08957
	757	0.07931	0.08218	0.08973	0.08973	0.08535
	758	0.0761	0.07684	0.08322	0.08322	0.08219
	759	0.0761	0.07684	0.08453	0.08453	0.08325
	760	0.07395	0.07364	0.08192	0.08192	0.07692
	761	0.07288	0.06937	0.07802	0.07802	0.07376
	762	0.06431	0.06937	0.07672	0.07672	0.07165
	763	0.06431	0.06403	0.07282	0.07282	0.06849
	764	0.06109	0.06297	0.07022	0.07022	0.06533
	765	0.06002	0.0619	0.06632	0.06632	0.06639
	766	0.05681	0.06083	0.06502	0.06502	0.06112
	767	0.05788	0.05656	0.06112	0.06112	0.06112
	768	0.05038	0.05229	0.05982	0.05982	0.05796
	769	0.05038	0.05016	0.05592	0.05592	0.05585
	770	0.04609	0.04696	0.05592	0.05592	0.05058
	771	0.04716	0.04803	0.05072	0.05072	0.04953
	772	0.04394	0.04482	0.05072	0.05072	0.04636
	773	0.0418	0.04269	0.05072	0.05072	0.04742
	774	0.03966	0.03735	0.04811	0.04811	0.04215
	775	0.03644	0.03949	0.04291	0.04291	0.04215
	776	0.0343	0.03735	0.04161	0.04161	0.03899
	777	0.03859	0.03522	0.03511	0.03511	0.03793
	778	0.03001	0.03308	0.03641	0.03641	0.03583
	779	0.03215	0.02988	0.03251	0.03251	0.03477
	780	0.03001	0.02882	0.03251	0.03251	0.03161
	781	0.02572	0.02668	0.03121	0.03121	0.03161
	782	0.02358	0.02668	0.02601	0.02601	0.03056
	783	0.0268	0.02134	0.02861	0.02861	0.02529
	784	0.02358	0.02241	0.02471	0.02471	0.02213
	785	0.02465	0.02134	0.02211	0.02211	0.02213
	786	0.01929	0.02134	0.02471	0.02471	0.02318
	787	0.01608	0.01708	0.02211	0.02211	0.02107
	788	0.01715	0.01494	0.01951	0.01951	0.01686
	789	0.01715	0.01387	0.01821	0.01821	0.01581
	790	0.01822	0.01494	0.01691	0.01691	0.01897
	791	0.0075	0.01387	0.0156	0.0156	0.01475
	792	0.01179	0.01067	0.0117	0.0117	0.01159
	793	0.01393	0.00854	0.0143	0.0143	0.01264
	794	0.00643	0.00747	0.0143	0.0143	0.01159
	795	0.0075	0.00534	0.0078	0.0078	0.00948
	796	0.0075	0.00427	0.0065	0.0065	0.00948
	797	0.00107	0.0032	0.0078	0.0078	0.00316
	798	0	0.00107	0.0026	0.0026	0.00527
	799	0.00214	0	0	0	0.00105
	800	0	0.00107	0.0039	0.0039	0

## Sheet: Figure 2a
Figure 2a	Concentration (mg/ml)	PA Signal (a.u.)	SD			0	0.005	0.01	0.02	0.04	0.08
	0	0.15	0.015811			0.15	0.27	0.32	0.62	1.3	2.28
	0.005	0.21878	0.032573			0.13	0.18	0.42	0.77	1.27	2.32
	0.01	0.416	0.065038			0.16	0.221	0.47	0.74	1.13	2.47
	0.02	0.674	0.077653			0.17	0.21	0.48	0.65	1.19	2.49
	0.04	1.198	0.086429			0.14	0.2129	0.39	0.59	1.1	2.41
	0.08	2.394	0.091815		Mean	0.15	0.21878	0.416	0.674	1.198	2.394
					SD	0.015811	0.032573	0.065038	0.077653	0.086429	0.091815

## Sheet: Figure 2b
Figure 2b
	Time (s)	PA Signal (a.u.)
	0.3155	73.7255
	0.631	85.098
	0.9465	96.0784
	1.262	91.3726
	1.5775	74.902
	1.893	79.6078
	2.2085	76.8628
	2.524	87.451
	2.8395	93.3333
	3.155	81.9608
	3.4705	83.1372
	3.786	87.8431
	4.1015	91.7647
	4.417	90.5882
	4.7325	89.4118
	5.048	75.6863
	5.3635	76.4706
	5.679	78.0392
	5.9945	74.902
	6.31	77.2549
	6.6255	83.5294
	6.941	72.9412
	7.2565	76.8628
	7.572	76.0784
	7.8875	86.6667
	8.203	84.3137
	8.5185	89.8039
	8.834	76.4706
	9.1495	84.3137
	9.465	81.1765
	9.7805	72.9412
	10.096	71.7647
	10.4115	81.9608
	10.727	80.3922
	11.0425	79.6078
	11.358	87.451
	11.6735	91.7647
	11.989	96.4706
	12.3045	77.6471
	12.62	86.2745
	12.9355	91.7647
	13.251	88.2353
	13.5665	88.2353
	13.882	93.3333
	14.1975	83.9216
	14.513	95.6863
	14.8285	101.961
	15.144	94.902
	15.4595	93.7255
	15.775	101.176
	16.0905	106.667
	16.406	96.4706
	16.7215	102.745
	17.037	106.667
	17.3525	103.529
	17.668	97.6471
	17.9835	95.6863
	18.299	89.0196
	18.6145	93.3333
	18.93	108.235
	19.2455	82.3529
	19.561	100
	19.8765	94.5098
	20.192	91.7647
	20.5075	106.275
	20.823	97.6471
	21.1385	101.961
	21.454	105.098
	21.7695	77.2549
	22.085	79.6078
	22.4005	81.1765
	22.716	84.3137
	23.0315	89.0196
	23.347	90.5882
	23.6625	85.4902
	23.978	94.1176
	24.2935	92.9412
	24.609	92.9412
	24.9245	89.8039
	25.24	90.1961
	25.5555	101.961
	25.871	107.451
	26.1865	94.5098
	26.502	101.176
	26.8175	101.176
	27.133	94.5098
	27.4485	100
	27.764	98.4314
	28.0795	92.1569
	28.395	109.412
	28.7105	111.373
	29.026	120.392
	29.3415	105.49
	29.657	96.0784
	29.9725	90.1961
	30.288	87.0588
	30.6035	85.098
	30.919	116.078
	31.2345	102.353
	31.55	96.8628
	31.8655	96.0784
	32.181	101.961
	32.4965	101.569
	32.812	101.569
	33.1275	103.137
	33.443	77.6471
	33.7585	101.176
	34.074	107.451
	34.3895	111.765
	34.705	107.451
	35.0205	111.373
	35.336	90.9804
	35.6515	99.6078
	35.967	93.3333
	36.2825	117.647
	36.598	111.765
	36.9135	106.667
	37.229	98.0392
	37.5445	98.4314
	37.86	91.7647
	38.1755	119.216
	38.491	108.627
	38.8065	104.314
	39.122	96.0784
	39.4375	91.7647
	39.753	117.647
	40.0685	102.745
	40.384	82.7451
	40.6995	112.157
	41.015	112.941
	41.3305	94.5098
	41.646	112.157
	41.9615	110.196
	42.277	88.2353
	42.5925	95.2941
	42.908	90.1961
	43.2235	98.8235
	43.539	109.02
	43.8545	90.5882
	44.17	100.784
	44.4855	114.902
	44.801	107.059
	45.1165	110.196
	45.432	94.5098
	45.7475	104.706
	46.063	107.059
	46.3785	106.275
	46.694	95.6863
	47.0095	91.3726
	47.325	102.353
	47.6405	97.2549
	47.956	94.5098
	48.2715	80
	48.587	91.3726
	48.9025	82.3529
	49.218	86.2745
	49.5335	96.4706
	49.849	98.0392
	50.1645	85.4902
	50.48	89.0196
	50.7955	94.902
	51.111	92.549
	51.4265	84.3137
	51.742	95.6863
	52.0575	95.2941
	52.373	95.2941
	52.6885	102.745
	53.004	93.3333
	53.3195	97.2549
	53.635	100
	53.9505	80
	54.266	101.176
	54.5815	90.9804
	54.897	102.353
	55.2125	96.8628
	55.528	81.9608
	55.8435	88.2353
	56.159	75.2941
	56.4745	92.549
	56.79	102.745
	57.1055	98.0392
	57.421	90.1961
	57.7365	77.2549
	58.052	80.3922
	58.3675	88.2353
	58.683	103.137
	58.9985	96.4706
	59.314	108.627
	59.6295	95.6863
	59.945	90.1961
	60.2605	97.2549
	60.576	86.2745
	60.8915	82.7451
	61.207	96.4706
	61.5225	82.7451
	61.838	80
	62.1535	84.3137
	62.469	94.1176
	62.7845	84.3137
	63.1	83.1372
	63.4155	85.4902
	63.731	82.3529
	64.0465	87.8431
	64.362	83.9216
	64.6775	79.902
	64.993	80.902

## Sheet: Figure 2c
Figure 2c	Concentration (mg/ml)	OCT Signal (a.u.)
	0	1	0.11807
	0.005	2.15421	1.23954
	0.01	3.82001	1.33971
	0.02	4.53949	1.07963
	0.04	13.7681	1.80186
	0.08	21.9518	0.83993

## Sheet: Figure 4e
Figure 4e	In Vivo_PA Signal_CNV
	In Vivo_PA Signal_RVO
	Pre	0.106863	0.0115		Signal Enhancement	Contrast
	Post 2 h	1.61961	0.04425		15.1559	14.1559
	Post 24 h	1.89412	0.0135		17.7247	16.7247
	Post 48 h	1.7549	0.0212		16.422	15.422
	Post 72 h	1.4549	0.0119		13.6146	12.6146
	Day 4	1.36863	0.0367		12.8073	11.8073
	Day 5	1.22157	0.035		11.4312	10.4312
	Day 7	0.796078	0.0187		7.44952	6.44952
	Day 9	0.645098	0.0179		6.03668	5.03668
	Day 11	0.480392	0.01873		4.4954	3.4954
	Day 14	0.356863	0.0127		3.33944	2.33944

## Sheet: Figure 4f
Figure 4f		PA Signal
	Scan	Mean	SD
	1	1.64706	0.0215
	2	1.68137	0.01567
	3	1.61275	0.0234

## Sheet: Figure 5b
																Figure 5b	In Vivo PA Spectroscopy
																	Wavelength (nm)	PA Signal (a.u.)
																		Mean	SD
																	480	0.0431	0.0007
																	500	0.1137	0.0186
																	510	0.3911	0.0556
																	520	0.7402	0.0729
																	532	0.8735	0.077
																	550	1.1686	0.0958
																	560	1.1559	0.1015
																	578	0.9459	-0.0512
																	590	0.8323	-0.0122
																	650	1.43131	0.0781
																	660	1.37053	0.0391
																	670	1.28626	0.0883
																	680	0.74508	0.0442
																	690	0.72159	0.0779
																	700	0.67249	0.079
																	710	0.46853	0.0527

## Sheet: Figure 6d
Figure 6d	In Vivo PA Spectroscopy
	Wavelength (nm)	PA Signal (a.u.)
		Mean	SD
	480	0.0431	0.0007
	500	0.1137	0.0186
	510	0.3911	0.0556
	520	0.7402	0.0729
	532	0.8735	0.077
	550	1.1686	0.0958
	560	1.1559	0.1015
	578	0.9459	-0.0512
	590	0.8323	-0.0122
	650	1.43131	0.0781
	660	1.37053	0.0391
	670	1.28626	0.0883
	680	0.74508	0.0442
	690	0.72159	0.0779
	700	0.67249	0.079
	710	0.46853	0.0527

[truncated: 9 more sheets: Figure 8e, Figure S1b, Figure S2e, Figure S3c, Figure S4, Figure S6a, Figure S6b, Figure S9a, Figure S9b]
